# Supplementary material for: Bioactive Marine Xanthones: A Review
Source: Mar Drugs. 2022 Jan 8;20(1):58. doi: 10.3390/md20010058 (PMC8778107; doi:10.3390/md20010058)
Supplement: Supplementary file 1 [file marinedrugs-20-00058-s001.zip]

Archive with 1 entries (1 files):
- marinedrugs-1537547-supplementary.pdf
